# Supplementary material for: Sensitive and Discriminative Fluorescent Detection of Volatile Primary Aliphatic Diamine Vapors from Monoamines
Source: Molecules. 2024 Dec 17;29(24):5947. doi: 10.3390/molecules29245947 (PMC11677194; doi:10.3390/molecules29245947)
Supplement: Supplementary file 1 [file molecules-29-05947-s001.zip]

Archive with 1 entries (1 files):
- molecules-3356999-supplementary.pdf
